# Supplementary material for: Nasal biomarker testing to rule out viral respiratory infection and triage samples: a test performance study
Source: eBioMedicine. 2025 Jun 20;117:105820. doi: 10.1016/j.ebiom.2025.105820 (PMC12216728; doi:10.1016/j.ebiom.2025.105820)
Supplement: Supplementary Table S3 [file mmc2.xlsx]

## Sheet: Table S3_Clinical feature compa
Table S3. Clinical feature comparison of true positives and false negatives
		Overall	False Negatives	True Positives	P-Value
n		355	65	290
patient_category, n (%)	True Positives	290 (81.7)		290 (100.0)	<0.001
	False Negatives	65 (18.3)	65 (100.0)
logCXCL10Mean, mean (SD)		2.7 (0.9)	1.3 (0.6)	3.0 (0.6)	<0.001
Min CT, mean (SD)		23.4 (5.2)	28.1 (4.6)	22.4 (4.8)	<0.001
viral_load_35_minus_Min_CT, mean (SD)		11.6 (5.2)	6.9 (4.6)	12.6 (4.8)	<0.001
Diaphragmatic hernia, n (%)	0	351 (98.9)	61 (93.8)	290 (100.0)	0.001
	1	4 (1.1)	4 (6.2)
Personal history of other diseases and conditions, n (%)	0	288 (81.1)	43 (66.2)	245 (84.5)	0.001
	1	67 (18.9)	22 (33.8)	45 (15.5)
Encounter for other aftercare and medical care, n (%)	0	319 (89.9)	51 (78.5)	268 (92.4)	0.002
	1	36 (10.1)	14 (21.5)	22 (7.6)
Encounter for adjustment and management of implanted device, n (%)	0	339 (95.5)	57 (87.7)	282 (97.2)	0.003
	1	16 (4.5)	8 (12.3)	8 (2.8)
Disorders of mineral metabolism, n (%)	0	335 (94.4)	56 (86.2)	279 (96.2)	0.004
	1	20 (5.6)	9 (13.8)	11 (3.8)
Other diseases of intestine, n (%)	0	350 (98.6)	61 (93.8)	289 (99.7)	0.004
	1	5 (1.4)	4 (6.2)	1 (0.3)
Complications of genitourinary prosthetic devices, implants and grafts, n (%)	0	352 (99.2)	62 (95.4)	290 (100.0)	0.006
	1	3 (0.8)	3 (4.6)
Pleural effusion in conditions classified elsewhere, n (%)	0	352 (99.2)	62 (95.4)	290 (100.0)	0.006
	1	3 (0.8)	3 (4.6)
Paralytic ileus and intestinal obstruction without hernia, n (%)	0	352 (99.2)	62 (95.4)	290 (100.0)	0.006
	1	3 (0.8)	3 (4.6)
Other slipping, tripping and stumbling and falls, n (%)	0	344 (96.9)	59 (90.8)	285 (98.3)	0.007
	1	11 (3.1)	6 (9.2)	5 (1.7)
Encounter for other postprocedural aftercare, n (%)	0	349 (98.3)	61 (93.8)	288 (99.3)	0.012
	1	6 (1.7)	4 (6.2)	2 (0.7)
Other and unspecified injuries of ankle and foot, n (%)	0	349 (98.3)	61 (93.8)	288 (99.3)	0.012
	1	6 (1.7)	4 (6.2)	2 (0.7)
Other venous embolism and thrombosis, n (%)	0	346 (97.5)	60 (92.3)	286 (98.6)	0.012
	1	9 (2.5)	5 (7.7)	4 (1.4)
Other disorders of white blood cells, n (%)	0	329 (92.7)	55 (84.6)	274 (94.5)	0.014
	1	26 (7.3)	10 (15.4)	16 (5.5)
Personal history of medical treatment, n (%)	0	339 (95.5)	58 (89.2)	281 (96.9)	0.015
	1	16 (4.5)	7 (10.8)	9 (3.1)
Enlarged lymph nodes, n (%)	0	342 (96.3)	59 (90.8)	283 (97.6)	0.018
	1	13 (3.7)	6 (9.2)	7 (2.4)
Other and unspecified polyneuropathies, n (%)	0	342 (96.3)	59 (90.8)	283 (97.6)	0.018
	1	13 (3.7)	6 (9.2)	7 (2.4)
Agerounded, mean (SD)		21.2 (29.6)	30.1 (33.8)	19.3 (28.3)	0.018
Fracture of lower leg, including ankle, n (%)	0	351 (98.9)	62 (95.4)	289 (99.7)	0.021
	1	4 (1.1)	3 (4.6)	1 (0.3)
Other diseases of anus and rectum, n (%)	0	351 (98.9)	62 (95.4)	289 (99.7)	0.021
	1	4 (1.1)	3 (4.6)	1 (0.3)
Acute posthemorrhagic anemia, n (%)	0	351 (98.9)	62 (95.4)	289 (99.7)	0.021
	1	4 (1.1)	3 (4.6)	1 (0.3)
Other diseases of gallbladder, n (%)	0	351 (98.9)	62 (95.4)	289 (99.7)	0.021
	1	4 (1.1)	3 (4.6)	1 (0.3)
Obstructive and reflux uropathy, n (%)	0	345 (97.2)	60 (92.3)	285 (98.3)	0.021
	1	10 (2.8)	5 (7.7)	5 (1.7)
Findings of drugs and other substances, not normally found in blood, n (%)	0	345 (97.2)	60 (92.3)	285 (98.3)	0.021
	1	10 (2.8)	5 (7.7)	5 (1.7)
Convulsions, not elsewhere classified, n (%)	0	345 (97.2)	60 (92.3)	285 (98.3)	0.021
	1	10 (2.8)	5 (7.7)	5 (1.7)
Emphysema, n (%)	0	345 (97.2)	60 (92.3)	285 (98.3)	0.021
	1	10 (2.8)	5 (7.7)	5 (1.7)
Unspecified severe protein-calorie malnutrition, n (%)	0	348 (98.0)	61 (93.8)	287 (99.0)	0.023
	1	7 (2.0)	4 (6.2)	3 (1.0)
Other hypothyroidism, n (%)	0	341 (96.1)	59 (90.8)	282 (97.2)	0.027
	1	14 (3.9)	6 (9.2)	8 (2.8)
Other disorders of fluid, electrolyte and acid-base balance, n (%)	0	301 (84.8)	49 (75.4)	252 (86.9)	0.032
	1	54 (15.2)	16 (24.6)	38 (13.1)
Other mental disorders due to known physiological condition, n (%)	0	353 (99.4)	63 (96.9)	290 (100.0)	0.033
	1	2 (0.6)	2 (3.1)
Malignant neoplasm of bladder, n (%)	0	353 (99.4)	63 (96.9)	290 (100.0)	0.033
	1	2 (0.6)	2 (3.1)
Mature T/NK-cell lymphomas, n (%)	0	353 (99.4)	63 (96.9)	290 (100.0)	0.033
	1	2 (0.6)	2 (3.1)
Nonrheumatic pulmonary valve disorders, n (%)	0	353 (99.4)	63 (96.9)	290 (100.0)	0.033
	1	2 (0.6)	2 (3.1)
Angina pectoris, n (%)	0	353 (99.4)	63 (96.9)	290 (100.0)	0.033
	1	2 (0.6)	2 (3.1)
Scoliosis, n (%)	0	353 (99.4)	63 (96.9)	290 (100.0)	0.033
	1	2 (0.6)	2 (3.1)
Poisoning by, adverse effect of and underdosing of antiepileptic, sedative- hypnotic and antiparkinsonism drugs, n (%)	0	353 (99.4)	63 (96.9)	290 (100.0)	0.033
	1	2 (0.6)	2 (3.1)
Encounter for fitting and adjustment of other devices, n (%)	0	340 (95.8)	59 (90.8)	281 (96.9)	0.038
	1	15 (4.2)	6 (9.2)	9 (3.1)
Personal history of certain other diseases, n (%)	0	304 (85.6)	50 (76.9)	254 (87.6)	0.043
	1	51 (14.4)	15 (23.1)	36 (12.4)
Other and unspecified diseases of blood and blood-forming organs, n (%)	0	350 (98.6)	62 (95.4)	288 (99.3)	0.045
	1	5 (1.4)	3 (4.6)	2 (0.7)
Non-follicular lymphoma, n (%)	0	350 (98.6)	62 (95.4)	288 (99.3)	0.045
	1	5 (1.4)	3 (4.6)	2 (0.7)
Protein-calorie malnutrition of moderate and mild degree, n (%)	0	350 (98.6)	62 (95.4)	288 (99.3)	0.045
	1	5 (1.4)	3 (4.6)	2 (0.7)
Encounter for other prophylactic measures, n (%)	0	350 (98.6)	62 (95.4)	288 (99.3)	0.045
	1	5 (1.4)	3 (4.6)	2 (0.7)
Ascites, n (%)	0	350 (98.6)	62 (95.4)	288 (99.3)	0.045
	1	5 (1.4)	3 (4.6)	2 (0.7)
Disorders of porphyrin and bilirubin metabolism, n (%)	0	350 (98.6)	62 (95.4)	288 (99.3)	0.045
	1	5 (1.4)	3 (4.6)	2 (0.7)
Hemorrhoids and perianal venous thrombosis, n (%)	0	350 (98.6)	62 (95.4)	288 (99.3)	0.045
	1	5 (1.4)	3 (4.6)	2 (0.7)
Symptoms and signs involving emotional state, n (%)	0	343 (96.6)	60 (92.3)	283 (97.6)	0.049
	1	12 (3.4)	5 (7.7)	7 (2.4)
