# Supplementary material for: Nasal biomarker testing to rule out viral respiratory infection and triage samples: a test performance study
Source: eBioMedicine. 2025 Jun 20;117:105820. doi: 10.1016/j.ebiom.2025.105820 (PMC12216728; doi:10.1016/j.ebiom.2025.105820)
Supplement: Supplementary Table S2 [file mmc3.xlsx]

## Sheet: Table S2_Medication comparison 
Table S2. Medication comparison_ true positives_vs_ false negatives
		Overall	False Negatives	True Positives	P-Value
n		355	65	290
patient_category, n (%)	True Positives	290 (81.7)		290 (100.0)	<0.001
	False Negatives	65 (18.3)	65 (100.0)
logCXCL10Mean, mean (SD)		2.7 (0.9)	1.3 (0.6)	3.0 (0.6)	<0.001
Min CT, mean (SD)		23.4 (5.2)	28.1 (4.6)	22.4 (4.8)	<0.001
viral_load_35_minus_Min_CT, mean (SD)		11.6 (5.2)	6.9 (4.6)	12.6 (4.8)	<0.001
antineoplastic_status, n (%)	select_antineoplastic	9 (2.5)	7 (10.8)	2 (0.7)	<0.001
	other_antineoplastic	11 (3.1)	1 (1.5)	10 (3.4)
	no_antineoplastic	335 (94.4)	57 (87.7)	278 (95.9)
antineoplastic_specific, n (%)	0	346 (97.5)	58 (89.2)	288 (99.3)	<0.001
	1	9 (2.5)	7 (10.8)	2 (0.7)
Salicylate Analgesics, n (%)	0	331 (93.2)	54 (83.1)	277 (95.5)	0.001
	1	24 (6.8)	11 (16.9)	13 (4.5)
Sodium Chloride, Parenteral, n (%)	0	279 (78.6)	41 (63.1)	238 (82.1)	0.001
	1	76 (21.4)	24 (36.9)	52 (17.9)
Contrast Media - Iodinated Nonionic, n (%)	0	311 (87.6)	49 (75.4)	262 (90.3)	0.002
	1	44 (12.4)	16 (24.6)	28 (9.7)
Laxative - Surfactant, n (%)	0	338 (95.2)	57 (87.7)	281 (96.9)	0.005
	1	17 (4.8)	8 (12.3)	9 (3.1)
Laxative - Bulk Forming, n (%)	0	352 (99.2)	62 (95.4)	290 (100.0)	0.006
	1	3 (0.8)	3 (4.6)
Methotrexate Rescue Agents - Folic Acid Antagonist Type, n (%)	0	352 (99.2)	62 (95.4)	290 (100.0)	0.006
	1	3 (0.8)	3 (4.6)
Diagnostic Radiopharmaceuticals - Endocrine, n (%)	0	337 (94.9)	57 (87.7)	280 (96.6)	0.008
	1	18 (5.1)	8 (12.3)	10 (3.4)
Vaccine Viral - Influenza A and B, n (%)	0	322 (90.7)	53 (81.5)	269 (92.8)	0.01
	1	33 (9.3)	12 (18.5)	21 (7.2)
Calcium Channel Blockers - Dihydropyridines, n (%)	0	330 (93.0)	55 (84.6)	275 (94.8)	0.012
	1	25 (7.0)	10 (15.4)	15 (5.2)
antineoplastic_any, n (%)	0	335 (94.4)	57 (87.7)	278 (95.9)	0.017
	1	20 (5.6)	8 (12.3)	12 (4.1)
Antihyperlipidemic - HMG CoA Reductase Inhibitors (statins), n (%)	0	328 (92.4)	55 (84.6)	273 (94.1)	0.017
	1	27 (7.6)	10 (15.4)	17 (5.9)
Agerounded, mean (SD)		21.2 (29.6)	30.1 (33.8)	19.3 (28.3)	0.018
Anticonvulsant - Phenyltriazine Derivatives, n (%)	0	351 (98.9)	62 (95.4)	289 (99.7)	0.021
	1	4 (1.1)	3 (4.6)	1 (0.3)
Antineoplastic - Vinca Alkaloids and Analogs, n (%)	0	351 (98.9)	62 (95.4)	289 (99.7)	0.021
	1	4 (1.1)	3 (4.6)	1 (0.3)
VINCRISTINE INFUSION, n (%)	0	351 (98.9)	62 (95.4)	289 (99.7)	0.021
	1	4 (1.1)	3 (4.6)	1 (0.3)
Antineoplastic - Antimetabolite - Pyrimidine Analogs, n (%)	0	351 (98.9)	62 (95.4)	289 (99.7)	0.021
	1	4 (1.1)	3 (4.6)	1 (0.3)
Antineoplastic Antibiotic - Anthracyclines, n (%)	0	351 (98.9)	62 (95.4)	289 (99.7)	0.021
	1	4 (1.1)	3 (4.6)	1 (0.3)
Neuromuscular Blocker - Depolarizing Agents, n (%)	0	345 (97.2)	60 (92.3)	285 (98.3)	0.021
	1	10 (2.8)	5 (7.7)	5 (1.7)
General Anesthetic - Parenteral, Benzodiazepines, n (%)	0	306 (86.2)	50 (76.9)	256 (88.3)	0.028
	1	49 (13.8)	15 (23.1)	34 (11.7)
Contrast Media - Magnetic Resonance Gadolinium Complexes, n (%)	0	330 (93.0)	56 (86.2)	274 (94.5)	0.029
	1	25 (7.0)	9 (13.8)	16 (5.5)
PACLITAXEL NON-RANGED DOSE INFUSION, n (%)	0	353 (99.4)	63 (96.9)	290 (100.0)	0.033
	1	2 (0.6)	2 (3.1)
Immunosuppressive - Purine Analogs, n (%)	0	353 (99.4)	63 (96.9)	290 (100.0)	0.033
	1	2 (0.6)	2 (3.1)
CUSTOM IV INFUSION BUILDER (PEDIATRIC) - (PHARMACIST ENTRY), n (%)	0	353 (99.4)	63 (96.9)	290 (100.0)	0.033
	1	2 (0.6)	2 (3.1)
METHOTREXATE AND CYTARABINE AND HYDROCORTISONE INTRATHECAL INJECTION, n (%)	0	353 (99.4)	63 (96.9)	290 (100.0)	0.033
	1	2 (0.6)	2 (3.1)
Anticonvulsant - Carboxylic Acid Derivatives, n (%)	0	353 (99.4)	63 (96.9)	290 (100.0)	0.033
	1	2 (0.6)	2 (3.1)
Antineoplastic - Taxanes, n (%)	0	353 (99.4)	63 (96.9)	290 (100.0)	0.033
	1	2 (0.6)	2 (3.1)
D5 1/4 NS + SODIUM BICARBONATE, n (%)	0	353 (99.4)	63 (96.9)	290 (100.0)	0.033
	1	2 (0.6)	2 (3.1)
Dermatological - Local Anesthetic Gas Combinations, n (%)	0	353 (99.4)	63 (96.9)	290 (100.0)	0.033
	1	2 (0.6)	2 (3.1)
Anticonvulsant - Sulfonamide Derivatives, n (%)	0	353 (99.4)	63 (96.9)	290 (100.0)	0.033
	1	2 (0.6)	2 (3.1)
Antineoplastic - Janus Kinase (JAK) Inhibitors, n (%)	0	353 (99.4)	63 (96.9)	290 (100.0)	0.033
	1	2 (0.6)	2 (3.1)
Gallstone Solubilizing (Litholysis) Agents, n (%)	0	353 (99.4)	63 (96.9)	290 (100.0)	0.033
	1	2 (0.6)	2 (3.1)
FOSAPREPITANT 150 MG IN 250 ML NS, n (%)	0	353 (99.4)	63 (96.9)	290 (100.0)	0.033
	1	2 (0.6)	2 (3.1)
FERUMOXYTOL INFUSION, n (%)	0	353 (99.4)	63 (96.9)	290 (100.0)	0.033
	1	2 (0.6)	2 (3.1)
Vitamins - B-12, Cyanocobalamin and derivatives, n (%)	0	344 (96.9)	60 (92.3)	284 (97.9)	0.033
	1	11 (3.1)	5 (7.7)	6 (2.1)
Antipsychotic - Phenothiazines, Piperazine, n (%)	0	344 (96.9)	60 (92.3)	284 (97.9)	0.033
	1	11 (3.1)	5 (7.7)	6 (2.1)
Antianginal - Coronary Vasodilators (Nitrates), n (%)	0	344 (96.9)	60 (92.3)	284 (97.9)	0.033
	1	11 (3.1)	5 (7.7)	6 (2.1)
BOLUS IV FLUID, n (%)	0	350 (98.6)	62 (95.4)	288 (99.3)	0.045
	1	5 (1.4)	3 (4.6)	2 (0.7)
